# Supplementary material for: Ammonium Uptake, Mediated by Ammonium Transporters, Mitigates Manganese Toxicity in Duckweed, Spirodela polyrhiza
Source: Plants (Basel). 2023 Jan 3;12(1):208. doi: 10.3390/plants12010208 (PMC9824425; doi:10.3390/plants12010208)
Supplement: Supplementary file 1 [file plants-12-00208-s001.zip]

Archive with 1 entries (1 files):
- plants-2063286-Supplemental materials.pdf
